# Supplementary material for: Genetic Variants Associated with the Age of Onset Identified by Whole-Exome Sequencing in Fatal Familial Insomnia
Source: Cells. 2023 Aug 12;12(16):2053. doi: 10.3390/cells12162053 (PMC10453322; doi:10.3390/cells12162053)
Supplement: Supplementary file 1 [file cells-12-02053-s001.zip]

Archive with 1 entries (1 files):
- cells-2470520-supplementary.pdf
